# Supplementary material for: Feasibility of HABIT-ILE@home in children with cerebral palsy and adults with chronic stroke: A pilot study
Source: PLOS Digit Health. 2025 May 8;4(5):e0000850. doi: 10.1371/journal.pdig.0000850 (PMC12061106; doi:10.1371/journal.pdig.0000850)
Supplement: S1 File — Data for the feasibility questionnaire in patients with chronic stroke. Feasibility questionnaire_BCP. Data for the feasibility questionnaire in children with bilateral cerebral palsy. COPM. Canadian Occupational Performance Measure (COPM) data for patients with chronic stroke and children with bilateral cerebral palsy. (XLSX) [file pdig.0000850.s001.xlsx]

## Sheet: Feasibility questionnaire_CS
Major topics	REATouch Lite																									Therapy@home																			Caregiver's adherence to treatment
Sub-topics	Attractivity							Clarity/ease of use								Efficiency						Usefulness			Safety	Motor skill learning principles application							Support and supervision								Impact on family organization				Organizational burden				Support
Items	It is pleasant to use	There is a varied range of games	The games were not adapted to the patient's age*	The REAtouch Lite is captivating	I played a lot to "My Farm"(a career game).	I wanted to play outside the therapeutic sessions	Total	The REAtouch Lite is easy to start	It easy and convinent to settle down in front of the REAtouch Lite	Quick to learn how to use it.	Easy to use and intuitive	User-friendly interface	I have had sufficient support in using the REATouch Lite	Objects were easy to use	Total	The REAtouch Lite worked well in general	The REAtouch Lite has a sufficient reaction time	I had no difficulties to connect to the videocalls*	There were no technical bugs*	Camera and microphone worked properly	Total	I feel like it added value to therapy	I feel like the therapy at home would work less well without REATouch Lite*.	Total	REAtouch Lite installation ensured good stability	It was easy to keep the patient motorically active*.	It was easy to provide feedback to the patient	I was able to train the functional goals with the patient	I could apply the therapeutic instructions	REATouch Lite games/objects were useful for training the required movements	The patient showed positive signs on successful completion of a game	Total	Supervisors were sufficiently available	I have received enough information to start therapy	I have received sufficient information on how to use the interface.	I had enough contact with supervisors*.	Instructions were not too complicated*	I feel like i could trust supervisors	I didn't feel any lack of in-person interaction with a supervisor*.	Total	The therapy schedule was not too constraining*.	HABIT-ILE@home is time saving	It was convinent	Total	Therapy did not take too much time	I haven't had to shorten sessions for personal reasons*.	I carried out the sessions as often as recommended	Total	I felt supported by supervisors
CS1	3	3	3	3	0	3	2.4	1	2	3	3	1	3	2	2.14286	3	3	3	2	3	2.8	3	3	3	3	3	2	3	3	3	3	2.83333	3	3	3	3	3	3	3	3	3	3	2	2.66667	3	3	3	3	3
CS2	3	0	0	3	0	0	1.2	3	3	3	3	0	3	1	2.28571	3	2	1	0	3	1.8	3	3	3	3	3	3	3	3	1	0	2.16667	3	3	2	3	3	3	3	2.85714	1	0	0	0.333333	0	3	3	2	3
CS3	2	3	3	1	1	2	1.8	3	3	3	2	1	3	3	2.57143	1	1	0	0	3	1	3	3	3	3	3	3	3	3	3	3	3	3	1	3	3	3	3	3	2.71429	3	3	3	3	3	3	3	3	3
Medians	3	3	3	3	0	2	1.8	3	3	3	3	1	3	2	2.28571	3	2	1	0	3	1.8	3	3	3	3	3	3	3	3	3	3	2.83333	3	3	3	3	3	3	3	2.85714	3	3	2	2.66667	3	3	3	3	3
[truncated: 26 more columns]

## Sheet: Feasibility questionnaire_BCP
Major topics	REATouch Lite																									Therapy@home																			Caregiver's adherence to treatment
Sub-topics	Attractivity						Clarity/ease of use									Efficiency						Usefulness			Safety	Motor skill learning principles application							Support and supervision								Impact on family organization				Organizational burden				Support
Items	It is pleasant to use	There is a varied range of games	The REAtouch Lite is captivating	I played a lot to "My Farm"(a career game).	I wanted to play outside the therapeutic sessions	Total	The REAtouch Lite is easy to start	It easy and convinent to settle down in front of the REAtouch Lite	Quick to learn how to use it.	Easy to use and intuitive	User-friendly interface	I have had sufficient support in using the REATouch Lite	Objects were easy to use	Games settings were easy to use	Total	The REAtouch Lite worked well in general	The REAtouch Lite has a sufficient reaction time	I had no difficulties to connect to the videocalls*	There were no technical bugs*	Camera and microphone worked properly	Total	I feel like it added value to therapy	I feel like the therapy at home would work less well without REATouch Lite*.	Total	REAtouch Lite installation ensured good stability	It was easy to keep the patient motorically active*.	It was easy to provide feedback to the patient	I was able to train the functional goals with the patient	I could apply the therapeutic instructions	REATouch Lite games/objects were useful for training the required movements	The patient showed positive signs on successful completion of a game	Total	Supervisors were sufficiently available	I have received enough information to start therapy	I have received sufficient information on how to use the interface.	I had enough contact with supervisors*.	Instructions were not too complicated*	I feel like i could trust supervisors	I didn't feel any lack of in-person interaction with a supervisor*.	Total	The therapy schedule was not too constraining*.	HABIT-ILE@home is time saving	It was convinent	Total	Therapy did not take too much time	I haven't had to shorten sessions for personal reasons*.	I carried out the sessions as often as recommended	Total	I felt supported by supervisors
BCP1	3	3	3	0	0	1.8	2	3	3	3	3	3	3	3	2.875	2	3	3	1	3	2.4	3	3	3	3	1	3	3	3	3	3	2.66667	3	3	3	3	3	3	1	2.71429	1	3	3	2.33333	0	0	3	1	3
BCP2	3	3	0	0	0	1.2	3	3	3	3	3	0	3	3	2.625	2	3	1	0	3	1.8	3	0	1.5	3	0	3	3	3	2	0	1.83333	3	3	3	3	3	3	0	2.57143	0	3	0	1	0	0	3	1	3
BCP3	3	3	3	3	0	2.4	3	3	3	3	3	3	3		3	2	3	1	1	3	2	2	2	2	3	1	3	3	3	2	3	2.5	3	2	3	3	3	3	3	2.85714	1	3	3	2.33333	2	3	3	2.66667	3
BCP4	3	2	3	3	3	2.8	3	3	3	2	2	0	2	2	2.125	2	3	3	1	3	2.4	3	1	2	3	2	3	3	3	3	3	2.83333	3	2	2	0	3	3	0	1.85714	3	3	3	3	3	0	3	2	3
Medians	3	3	3	1.5	0	2.1	3	3	3	3	3	1.5	3	3	2.75	2	3	2	1	3	2.2	3	1.5	2	3	1	3	3	3	2.5	3	2.58333	3	2.5	3	3	3	3	0.5	2.64286	1	3	3	2.33333	1	0	3	1.5	3
[truncated: 37 more columns]

## Sheet: COPM
Participant	COPM Performance T0 mean (/10)	COPM Satisfaction TO (/10)			Participant	COPM Performance T1 mean (/10)	COPM Satisfaction T1 (/10)
BCP 1	4	4			BCP 1	6.5	9
BCP2	1.5	1.5			BCP2	3	7
BCP3	2	2			BCP3	7	7
BCP4	2.5	2.5			BCP4	7.5	7.5
CS1	3.5	3			CS1	8	8.5
CS2	4.5	5			CS2	7.5	7.5
CS3	4.5	4.5			CS3	7.5	8
